# Supplementary material for: Targeting TCTP sensitizes tumor to T cell-mediated therapy by reversing immune-refractory phenotypes
Source: Nat Commun. 2022 Apr 19;13:2127. doi: 10.1038/s41467-022-29611-y (PMC9019109; doi:10.1038/s41467-022-29611-y)
Supplement: Supplementary file 3 — Source data file [file 41467_2022_29611_MOESM3_ESM.xlsx]

## Sheet: Figure 1a
Figure 1a
	mRNA expression of TPT1 (z-score)	R	NR
		0.80126	-0.38433
		1.07134	1.14863
		-0.5089	1.60054
		-1.29503	0.41659
		0.075657	-0.65618
		-0.71877	-0.64442
		0.421188	-0.37962
		0.625179	-1.07127
		-0.51023	-0.25444
		3.4872	-0.91851
		0.343825	-0.99204
		-0.00495	1.21492
		-1.59862	-0.94738
		-0.52045	-0.6162
		-0.15645	-0.52014
		-1.78241	0.675758
		-0.04334	0.031037
		-0.66453	-0.01149
		-0.1212	1.47938
		-0.22734	-0.4615
		0.132044	0.327933
		-1.38586	0.692256
		0.011208	2.35997
		0.457228	0.316829
		0.429313	-1.22037
		-0.35038	-0.64955
		0.201406	-1.35003
		0.890483	0.069347
		0.289399	-0.48816
		-1.19011	1.61877
		-1.12434	1.82697
		-0.80946	-0.03278
		-0.53698	0.848877
		1.55291	0.533105
		-0.37332	0.625458
		0.121733	-0.95278
		-1.5473	-0.61833
		-0.57321	-1.15456
		0.805896	0.941222
		-0.62386	-0.3338
		-0.73555	-1.21326
		-1.3359	-0.04615
		0.222906	0.974132
		-0.21145	-0.44111
		0.387961	0.820544
		-0.67005	1.48018
		-1.10439	0.381105
		-0.85178	0.972223
		-1.04372	-0.02674
		-0.72495	-0.67466
		0.76647	0.355759
		-0.86557	1.14132
		-1.37794	-0.57642
		-1.26924	0.130318
		-0.71719	-0.67704
		-0.6018	-0.68178
		-1.09637	1.01961
		-0.95778	0.285109
		-1.59672	0.366256
		0.24392	0.133237
		-1.29184	2.83327
		-0.77863	1.31176
		-0.77246	-0.98953
		0.072963	0.229188
		-0.52732	0.828308
		-0.49782	-0.28357
		-0.57432	-0.54646
		0.676769	-0.21717
			0.829195
			-1.02187
			0.633407
			0.667789
			-0.45451
			1.14244
			1.27432
			-0.45892
			0.273769
			-0.16968
			0.792959
			-0.92564
			-0.46865
			1.38985
			-0.30029
			-0.5461
			1.75895
			-0.47038
			-0.69678
			-0.66397
			0.282015
			-0.39038
			-0.53548
			0.581873
			-0.56706
			-0.50126
			0.616795
			0.379974
			-0.21044
			-0.2454
			-0.18795
			2.42219
			-0.59848
			0.084122
			0.761857
			2.76823
			0.218317
			2.29789
			0.397315
			1.72686
			-0.2276
			-0.03658
			0.661478
			-0.1182
			-0.78741
			-0.31974
			0.263253
			0.366558
			0.197171
			1.23781
			-0.43021
			-1.40403
			-1.29814
			3.44826
			-0.06787
			-0.76836
			0.656895
			-1.19378
			-0.85771
			-0.02371
			-0.30254
			-1.04913
			0.618918
			1.8953
			-0.82803
			2.0152
			2.25729
			-0.30421
			-0.1021
			0.913715
			4.57151
			0.222394
			0.042197
			0.642444
			-0.64141
			-0.43912
			0.428456
			0.817071
			0.987516
			-0.65949
			1.0673
			-0.40534
			1.14924
			0.020277
			-0.47322
			-0.48639
			1.93339
			-0.35645
			0.591009
			0.314256
			-0.80691
			0.909478
			-0.65854
			-0.61566
			1.57955
			-0.50904
			0.628249
			-0.00709
			-0.47826
			0.081348
			-0.47632
			0.05537
			1.85434
			2.63275
			0.373474
			-0.42453
			-0.35579
			-0.91943
			-0.96534
			2.9472
			-0.23603
			-0.33199
			2.50457
			0.284407
			-0.61712
			-0.32878
			-0.56042
			-0.33136
			-0.22851
			-1.28581
			0.130647
			-1.14153
			0.273854
			-0.8612
			-1.66586
			-0.83094
			-1.14441
			-0.945
			-0.86881
			1.35864
			-0.82787
			-0.57182
			-0.36811
			-1.05057
			-0.24108
			-0.82748
			-0.15489
			-1.10319
			0.607092
			-1.19087
			-0.09301
			0.095115
			0.236229
			-0.67047
			-0.3253
			-1.03109
			0.206026
			-1.60328
			0.269218
			-0.21006
			0.75675
			-0.99535
			-0.78032
			-1.03574
			-0.45632
			-0.29007
			0.884854
			-1.15365
			-0.39604
			-0.78796
			0.278365
			-0.97186

## Sheet: Figure 1b
Figure 1b
			TPT1
			Low	High
		0.361396	99.4253	98.8439
		0.427105		98.2659
		0.492813	98.2759
		0.525667	97.7011
		0.558522		97.6879
		0.591376		97.1098
		0.62423	96.5517	96.5318
		0.689938		96.5318
		0.755647		95.9503
		0.821355	95.9736	95.3688
		0.854209	95.3954	94.7837
		0.887064	94.8173
		1.01848		94.1986
		1.05133		93.6135
		1.11704		93.0284
		1.1499	94.2391
		1.18275		92.4433
		1.21561	93.661
		1.31417		91.8583
		1.41273		91.2732
		1.44558	92.5046
		1.47844	91.9265
		1.577		90.6881
		1.67556	90.7702
		1.70842	90.192	90.103
		1.74127	89.6101
		1.80698	89.0283	88.9328
		1.83984	88.4464
		1.87269	87.8645
		1.90554		88.3477
		1.9384	87.2826	87.7627
		1.97125	86.7007	87.1776
		2.03696		86.5925
		2.06982	86.1188	86.0074
		2.10267	84.9551	86.0074
		2.13552	84.3692	83.6348
		2.16838		83.0416
		2.20123		82.4485
		2.23409		80.669
		2.2998	83.7833
		2.43121		80.0759
		2.46407		79.4827
		2.49692		78.8896
		2.52977	83.1974	78.2964
		2.56263	82.6115
		2.59548	82.0256
		2.62834	80.8538
		2.66119		77.7032
		2.69405	80.2679	77.1101
		2.7269		76.5169
		2.75975	79.682	75.9238
		2.82546		74.7375
		2.85832		74.1443
		2.89117		72.958
		2.92402		72.3649
		3.12115	79.0961	70.5854
		3.18686		69.9922
		3.21971	78.5102
		3.25257		69.3991
		3.44969		68.8059
		3.48255	77.9243
		3.5154	77.3384
		3.54826		67.6093
		3.61396	76.7525	67.011
		3.71253	76.1666
		3.74538	75.5807
		3.84394		66.4127
		3.8768	74.9948	65.2161
		3.90965		64.6177
		3.97536	74.4089
		4.13963	73.823
		4.17248		64.0194
		4.27105	73.2371
		4.36961	72.6512	62.8228
		4.50103		62.2245
		4.53388		61.6262
		4.63244	72.0653
		4.89528	71.4794
		4.96099		61.0279
		4.99384	70.8935
		5.05955		60.4296
		5.12526		59.8312
		5.38809	69.7217	58.6346
		5.48665	69.1359
		5.51951	69.1359	58.0363
		5.65092	67.954
		5.68378	67.3631
		5.71663		57.438
		5.84805	66.7722	56.8397
		5.8809	65.5904
		5.94661		56.2414
		6.01232		55.6431
		6.11088		55.0447
		6.2423	64.4086
		6.27515	63.8177
		6.40657		54.4464
		6.50513	63.2268
		6.6037	62.6359
		6.70226		52.6515
		6.73511	61.4541
		6.80082	60.8632
		6.89938	60.2723
		6.96509	59.6814
		7.06365	59.6814	52.0532
		7.22793		51.4549
		7.32649	59.0846
		7.3922	58.4877
		7.45791	57.8909
		7.62218	57.2941
		7.72074	56.6973
		7.85216	56.1005
		7.88501		50.8566
		7.91786		50.2582
		7.95072		49.0616
		8.01643	55.5037	48.4633
		8.08214	54.3101	47.865
		8.24641		47.2667
		8.27926		46.6684
		8.70637	53.7132
		8.77207		46.0701
		8.83778		45.4717
		8.90349	53.7132
		9.00205		44.8734
		9.03491	53.1097
		9.23203		44.2751
		9.26489		43.6768
		9.49487		43.0785
		9.56058		42.4802
		9.7577	52.5062
		9.85626	51.9027
		9.88912		41.8819
		10.1191		41.2836
		10.1848	51.2992
		10.2505		40.6852
		10.3491	50.6956
		10.4148	50.0921
		10.4805		39.4886
		10.5462	49.4886
		10.5791		38.8903
		10.8419	48.8851
		10.8747		38.292
		10.9076		37.6937
		11.1047		37.0954
		11.269		36.4971
		11.3676		35.8987
		11.4004	48.2816
		11.6632		35.3004
		11.9261		34.7021
		12.4189	47.678
		12.7146	47.0745	34.7021
		12.8131		34.0933
		12.846	47.0745	32.8757
		13.2731		31.6581
		13.3059	46.4632
		13.3388		31.0493
		13.4045	45.8518
		13.9959	45.8518
		14.1273	45.8518	30.4405
		14.7515	45.2237	30.4405
		14.9815	45.2237
		15.3101	44.5776
		15.3758	43.9316
		15.4086	43.2855
		15.4415	43.2855
		15.54		29.8192
		15.6058		29.198
		15.6386		28.5768
		15.6715		28.5768
		15.7043		28.5768
		15.8029	42.6297
		15.8357	42.6297
		15.8686		27.9122
		16.0328	42.6297
		16.23		27.2476
		16.2628	41.953
		16.46	41.2764	27.2476
		16.5914	41.2764
		16.8214		27.2476
		16.8542	41.2764
		17.0185	40.5522
		17.0842	39.8281
		17.117	39.8281
		17.2156	39.8281
		17.2813	39.8281	27.2476
		17.7741	39.0622
		17.9055	38.2962
		17.9713		26.4907
		18.0041	38.2962
		18.1027	38.2962
		18.1684	38.2962
		18.5626	38.2962
		18.6283	38.2962
		18.6612		26.4907
		18.7269	38.2962
		18.8583		26.4907
		18.8912		26.4907
		19.1212	38.2962	25.6629
		19.1869		25.6629
		19.2854	37.3622
		19.3511	37.3622
		19.4168	37.3622
		20.0082	37.3622	25.6629
		20.0411	37.3622
		20.0739	37.3622	25.6629
		20.271	37.3622
		20.4682	37.3622
		20.501		25.6629
		20.5667	37.3622	25.6629
		20.6324	37.3622
		20.6981	37.3622	25.6629
		20.731		25.6629
		20.7639	35.8677
		20.8296		25.6629
		20.8624	35.8677
		21.0267		24.3797
		21.0596		24.3797
		21.1581	34.3082	23.0253
		21.191		23.0253
		21.2238	34.3082
		21.2567	34.3082
		21.3224		23.0253
		21.3881	34.3082	23.0253
		21.4209	34.3082	23.0253
		21.4538	34.3082
		21.5852	34.3082	23.0253
		21.6181	34.3082
		21.6509	34.3082
		21.8481		23.0253
		22.078	34.3082
		22.1109	34.3082	23.0253
		22.1437	34.3082
		22.3737		23.0253
		22.4066	34.3082
		22.5051	34.3082
		22.538	34.3082
		22.7351	34.3082	23.0253
		22.8337		23.0253
		23.1294	34.3082
		23.1622		23.0253
		23.2279	34.3082
		23.2608		23.0253
		23.3265		23.0253
		23.3922		23.0253
		23.5236	34.3082
		23.6879	34.3082
		23.8193	34.3082
		24.1807		23.0253
		24.4764		23.0253

## Sheet: Figure 1c
Figure 1c
		TPT1 expression
	CD8 effector cell score	Low	High
		-0.473013	-1.49672
		-1.14523	0.913467
		0.169977	0.29571
		-0.899428	0.671283
		0.749162	-0.791
		-0.651185	0.560316
		-1.14761	-0.2283
		-0.876782	0.542771
		-0.124	0.737943
		-1.07378	0.264786
		0.442123	-0.0569
		0.232246	-0.03853
		-0.289689	1.01895
		-0.216173	1.87922
		0.379862	-0.16807
		-1.30254	0.458448
		0.217349	-0.32635
		0.013987	0.250118
		0.743338	-0.51531
		1.42153	-0.68479
		0.0536314	-0.49275
		-0.678592	1.08872
		0.701634	0.869843
		-0.758231	0.334732
		-0.100582	0.778551
		1.56669	-0.65637
		0.563763	-0.50069
		-0.765153	-0.83545
		0.182945	-2.1008
		0.696719	0.031351
		-0.168347	-0.3905
		1.15312	0.678952
		0.172915	0.473609
		-0.631157	-1.05223
		-0.919422	0.768774
		0.815115	0.400058
		1.21802	0.657993
		0.805445	-0.32132
		-0.0901775	0.922894
		1.14268	0.50841
		-0.44999	-0.08708
		0.593658	1.76583
		-0.877851	0.305586
		-0.656015	0.450528
		1.32663	0.358805
		-0.337124	-0.41459
		-0.427903	-1.62517
		0.693914	-1.2185
		-0.105062	0.744183
		-1.10563	0.144809
		-0.752069	0.900542
		-2.66673	1.66838
		0.221642	-1.06685
		0.478656	-0.33865
		-0.135724	-1.26723
		0.800067	-1.32336
		1.02867	-0.50751
		0.192727	-1.24189
		0.118333	-0.91169
		-1.32297	-0.40594
		1.06271	-0.16281
		1.2474	-1.25678
		-0.580379	-0.28582
		-0.187389	1.49764
		-0.517839	0.261145
		0.311071	-1.2288
		-0.738583	0.557225
		-0.150546	0.187333
		1.54148	0.169489
		0.699989	0.439208
		-0.677	1.56689
		-0.0393207	0.12777
		0.83726	0.15988
		0.431156	0.061543
		1.04155	0.740835
		-0.308955	2.04419
		-0.511342	-1.8004
		0.358006	-1.63394
		1.02748	1.44225
		1.04893	1.73854
		1.09988	-0.52278
		-0.474498	-1.83346
		0.689693	0.484564
		-1.68988	0.868874
		-0.0468186	0.075053
		-0.786778	0.418463
		0.389221	0.211433
		-2.14693	-0.69185
		0.286777	-0.14709
		0.889616	-0.58331
		0.00646373	0.217659
		0.611676	1.0912
		-0.799729	-1.73888
		-0.906695	-0.65489
		0.411747	0.460484
		0.393577	1.09056
		0.415821	-1.56966
		1.1045	-0.39811
		-0.69167	-1.16663
		-0.104404	-1.14725
		0.581061	-1.72872
		0.145275	0.160306
		1.51701	0.095856
		0.0949617	1.48035
		0.713713	-0.21567
		-0.447074	0.746896
		0.630076	-2.37233
		0.24244	-0.95763
		1.45539	-0.63526
		0.980188	-0.12797
		0.36356	-2.14631
		0.846319	0.607665
		-0.467571	0.347613
		-0.698783	0.439086
		-0.59232	0.987957
		-0.202334	-0.05217
		0.460581	-1.18763
		0.570101	0.757001
		0.270371	-0.00138
		-0.404022	-0.1039
		0.188848	-0.48184
		-0.556814	-0.0994
		-0.771792	-0.6063
		0.658408	-0.22211
		1.03983	-1.40579
		-0.331566	-1.30468
		-0.27999	-0.74219
		0.702832	0.375586
		-0.34344	-1.41689
		-1.00164	-0.05862
		0.178225	-1.78837
		0.664534	-0.8154
		0.674633	-1.40984
		0.284555	-1.02316
		0.209941	-1.72831
		-0.618945	-1.29221
		-0.227888	1.31232
		0.247441	0.681171
		-0.716114	1.1688
		-0.0511421	-0.2342
		0.324834	-0.43206
		-0.915525	-1.45059
		-0.589414	0.047825
		0.13947	-1.87277
		0.890984	-0.09448
		0.229698	1.82584
		0.274885	0.994092
		0.0773691
		0.947557
		0.48814
		-0.314449
		-0.221397
		-0.371728
		0.235598
		0.456989
		-0.675858
		0.0879119
		-0.552846
		1.97789
		-0.0614852
		-0.041155
		1.25209
		-1.34202
		0.152686
		0.140933
		0.814571
		1.37101
		0.4723
		1.25167
		1.31899
		0.449748
		-0.276504
		0.459439
		-0.908327
		-0.682342
		-0.399925
		-1.4041
		1.2229
		1.49652
		1.23789
		1.0381
		-0.667958
		-1.14048
		0.0310589
		0.980643
		1.80702
		-0.731876
		0.0747209
		0.0204431
		0.885705
		-0.0878198
		-2.37859
		1.20202
		0.846102
		0.724493
		-0.226883
		0.0764831
		-0.89366
		-1.36492
		-0.0929185
		-0.912149

## Sheet: Figure 1d
Figure 1d
		TPT1 expression
	Anti-apoptosis score	Low	High
		-0.759214	-0.810486
		0.221195	0.637875
		-0.0934815	-0.0407428
		-0.406288	0.0978028
		-0.370426	-0.128522
		-0.873244	0.379226
		-0.363536	-0.747932
		-0.395095	0.409529
		-0.32078	-0.108617
		-0.483828	0.430401
		0.0937956	0.16457
		-0.341435	0.0719074
		0.609585	-0.27393
		0.226592	0.473557
		-0.563695	0.0623013
		-1.14872	-0.0118582
		-0.560042	0.751885
		-0.186455	0.616233
		0.237153	0.318714
		0.266606	0.428923
		0.395505	0.593115
		-0.0458837	0.0643984
		-0.458377	0.271298
		0.250751	0.33035
		-0.576385	0.154839
		-0.205385	-0.421845
		0.185249	0.158803
		-0.81875	-0.0184384
		-0.358941	-0.490463
		-0.972907	-0.271416
		-0.0207147	0.143669
		-0.141573	0.555579
		-0.621396	0.672982
		-0.0156528	0.220515
		-0.508882	0.338269
		0.169484	-0.388886
		0.181843	-0.279037
		0.0519425	0.673879
		-0.0865361	0.27365
		0.288419	-0.163295
		0.221873	0.579144
		0.0884514	0.636097
		0.0809865	0.500322
		-0.6087	-0.495336
		-0.395352	-0.311746
		-0.240415	0.629155
		-0.152039	-0.304187
		0.163954	-0.33563
		-0.196933	0.282292
		-0.666401	-0.172135
		-0.475179	0.428127
		0.199213	0.803414
		-0.0960853	0.413054
		0.00797902	0.170216
		-0.120101	-0.239824
		-0.0528086	-0.526258
		0.497174	-0.530249
		-0.504873	-0.337941
		0.288854	0.277719
		-0.148778	0.0712713
		0.245331	0.433633
		0.324935	-0.228969
		-0.484847	-0.365268
		-0.224971	0.282239
		-0.223317	0.0387214
		-0.142639	-0.388724
		0.141243	0.717291
		0.277285	0.512227
		0.107432	-0.0943003
		-0.100364	0.489253
		-0.740188	0.557674
		-0.509485	0.0904067
		0.406946	-0.00287424
		-0.34538	0.356877
		-0.242541	1.00697
		-0.032152	0.619978
		0.0950695	-0.498233
		-0.110215	-0.0824266
		0.130775	0.505564
		-0.0865025	0.0867619
		-0.105358	0.00837096
		-0.771386	-0.345089
		0.762806	-0.0985013
		-0.841008	-0.115334
		-0.359176	0.418514
		-0.734444	-0.310199
		0.371261	0.0481416
		-0.255222	0.420179
		-0.263416	0.517862
		-0.137312	-0.380572
		0.138904	0.367995
		0.651571	0.243071
		-0.454181	-0.076719
		-0.309188	-0.0772244
		-0.496027	0.0211516
		-0.301663	0.321831
		-0.153964	-0.163148
		-0.0148232	-0.0798883
		0.0598491	-0.146109
		0.0995106	-0.341601
		-0.0407208	0.132255
		0.147635	-0.0768287
		0.19063	0.632169
		0.0982732	0.632678
		-0.45589	-0.139931
		-0.781219	0.379165
		-0.584655	-0.618272
		0.106057	0.324677
		-0.111981	0.510466
		0.576798	0.226574
		0.265338	-0.472555
		0.223753	0.375375
		0.0736533	0.594317
		0.237166	-0.388168
		-0.207617	0.585831
		0.192596	-0.0404433
		-0.498481	-0.339588
		-0.0884111	0.169356
		-0.0459456	0.127018
		-0.46218	-0.0413131
		0.372264	-0.421286
		-0.836847	0.0951552
		0.0874689	-0.0695589
		0.213836	-0.472997
		0.0789578	-0.0653831
		0.085333	-0.229124
		-0.127252	0.144501
		0.278959	0.234011
		0.0913415	0.227635
		0.265214	0.190193
		0.0368177	-0.400161
		0.409786	-0.131496
		-0.328046	-0.232193
		-0.152125	-0.0424238
		-0.223515	-0.0589429
		-0.529665	-0.0475064
		-0.184912	0.51839
		0.0515747	0.653796
		0.814816	0.640957
		-0.235261	0.0968054
		-0.0369027	0.36319
		0.129179	0.648803
		0.309679	0.434337
		0.31393	0.419343
		0.448765	-0.161116
		-0.337901	0.569863
		-0.42239	-0.11767
		0.292563
		-0.194555
		0.0122968
		-0.12282
		-0.0810839
		0.254286
		0.311689
		-0.45138
		-0.664828
		0.615525
		-0.113551
		0.117189
		0.328503
		-1.07988
		0.169679
		-0.0594555
		-0.499683
		0.52681
		0.202867
		0.417798
		-0.327739
		0.483034
		-0.429833
		-0.427595
		0.234302
		-0.250401
		0.527756
		-0.150664
		0.327323
		-0.0327424
		0.336326
		0.415627
		0.245806
		0.402176
		-0.316771
		0.27981
		-0.276426
		-0.157869
		0.36327
		0.014865
		-0.105276
		-0.275643
		0.792683
		-1.01374
		0.309078
		-0.288762
		0.382247
		-0.00552257
		0.283731
		-0.117019
		-0.110546
		-0.596444
		-0.497714
		-0.457417

## Sheet: Figure 2b
Figure 2b
		CT26 (αPD-L1)
	Relative expression of TPT1 mRNA	P0	P1	P2	P3	N1	N2	N3
		1	1.62	3.74	4.43	1.05	1.05	1.35
		1.24	1.8	3.85	4.78	1.01	1.32	1.28
		0.85	1.82	3.95	5.14	1.29	1.07	1.08
	Average	1.03	1.74667	3.84667	4.78333	1.11667	1.14667	1.23667
	SD	0.160624	0.0899383	0.0857645	0.289866	0.123648	0.122837	0.114407

## Sheet: Figure 2c
Figure 2b
		CT26 (αPD-L1)
	% of TCTP+ cells	P0	P1	P2	P3	N1	N2	N3
		7.12	30.12	69.1	93.25	5.45	7.81	8.14
		7.14	31.14	67.36	93.3	8.14	7.66	9.12
		8.24	31.56	65.9	92.66	7.25	6.04	6.37
	Average	7.5	30.94	67.4533	93.07	6.94667	7.17	7.87667
	SD	0.523323	0.604649	1.30806	0.290631	1.11894	0.801374	1.13802

## Sheet: Figure 2e 
Figure 2e
		CT26 P3 (αPD-L1)
	# of migrated T cells (x103)	siGFP	siTPT1 #1	siTPT1 #2	siTPT1 #3
		2.13	6.13	5.81	5.48
		3.02	5.91	5.61	5.81
		2.81	5.43	5.05	5.15
	Average	2.65333	5.82333	5.49	5.48
	SD	0.379854	0.292271	0.321662	0.269444

## Sheet: Figure 2f
Figure 2f
			% of CTL-mediated apoptotic cells	w/o CTL			w/ CTL
		CT26 P3 (αPD-L1)	siGFP	4.52	4.31	5.15	8.32	7.2	7.33
			siTPT1 #1	5.15	5.26	4.15	21.36	20.54	22.95
			siTPT1 #2	3.84	4.51	4.66	18.15	20.16	17.88
			siTPT1 #3	3.94	5.37	4.61	18.22	20.75	16.24

## Sheet: Figure 2h 
Figure 2h
	days after tumor challenge	siGFP			siGFP+αPD-L1			siTPT1 #1			siTPT1 #1+αPD-L1
		Average	SD		Average	SD		Average	SD		Average	SD
	0	66.14	28.15		54.87	17.17		77.02	48.46		51.21	4.69
	2	149	75.87		135.95	130.06		121.52	74.71		60.98	22.55
	4	388.21	200.05		283.33	99.68		240.89	78.03		139.36	87.83
	6	524.78	146.83		498.11	81.2		351.89	128.18		139.05	30.69
	8	861.09	143.06		809.46	97.29		624.26	302.05		221.52	88.58
	10	1154.13	103.13		1104.49	131.02		769.02	329.88		311.91	102.72
	12	1497.56	185.05		1404.73	236.32		877.75	351.86		404.22	126.27
	14	1779.21	209.75		1681.21	266.31		1002.32	356.32		451.32	168.54
	16	1995.32	281.21		1781.25	280.25		1302.21	388.32		480.21	202.21
	18	2150.32	330.21		1867.32	350.32		1508.54	402.32		550.32	205.32

## Sheet: Figure 2i 
Figure 2i
		days	siGFP	siGFP+αPD-L1	siTPT1 #1	siTPT1 #1+αPD-L1
		0	100	100	100	100
		19	80
		21	40	40
		23	20
		25	0	10	80
		27		0
		29			50
		33			20
		35			0
		45				90
		60				90

[truncated: 90 more sheets: Figure 2j , Figure 2k , Figure 2l , Figure 2m , Figure 3b, Figure 3c, Figure 3d, Figure 3e, Figure 3g, Figure 3h, Figure 3i, Figure 3j, Figure 3k, Figure 3l, Figure 4b, Figure 4c, Figure 4f, Figure 4g, Figure 4i, Figure 4j …]
